# Supplementary material for: Physical Activity in Community-Dwelling Older Adults: Which Real-World Accelerometry Measures Are Robust? A Systematic Review
Source: Sensors (Basel). 2023 Sep 2;23(17):7615. doi: 10.3390/s23177615 (PMC10490754; doi:10.3390/s23177615)
Supplement: Supplementary file 1 [file sensors-23-07615-s001.zip]

Archive with 1 entries (1 files):
- sensors-2537739-supplementary.pdf
